# Supplementary material for: MutL sliding clamps coordinate exonuclease-independent Escherichia coli mismatch repair
Source: Nat Commun. 2019 Nov 22;10:5294. doi: 10.1038/s41467-019-13191-5 (PMC6876574; doi:10.1038/s41467-019-13191-5)
Supplement: Supplementary file 4 — Source Data [file 41467_2019_13191_MOESM4_ESM.xlsx]

## Sheet: Figure 1d
Figure 1d
	EcMutS	-	-	+	+	+	+	+
	EcMutL	-	+	+	+	R95F	+	+
	EcUvrD	+	+	+	+	+	+	+
	EcMutH	-	-	-	-	-	100 nM	1000 nM
	Nick	3'	3'	3'	5'	3'	3'	3'
	Experiment 1	0.00925926	0.00947867	0.211921	0.176796	0.00574713	0.113537	0.0165746
	Experiment 2	0.00806452	0.00446429	0.25	0.243478	0.0107527	0.092437	0.0310078
	Experiment 3			0.265625

## Sheet: Figure 2c
Figure 2c
	EcMutS	+	-	+	+
	EcMutL	+	+	R95F	+
	EcUvrD	+	+	+	+
	Mismatch	-	+	+	+
	Experiment 1	0.01587	0.0217391	0.0555556	0.746667
	Experiment 2	0.03226	0.0172414	0.0508475	0.717391

## Sheet: Figure 2f
Figure 2f
			Unwinding and rezipping rates (bp/s)
			-384.338
			-371.632
			-328.752
			-304.929
			-295.4
			-295.4
			-295.4
			-271.577
			-266.813
			-259.666
			-252.519
			-247.755
			-247.755
			-228.697
			-219.168
			-219.168
			-204.874
			-195.345
			-185.816
			-181.052
			-177.875
			-171.523
			-171.523
			-171.523
			-166.758
			-163.355
			-161.994
			-161.994
			-161.994
			-158.817
			-158.817
			-154.847
			-152.465
			-152.465
			-150.082
			-149.288
			-147.7
			-147.7
			-146.112
			-142.935
			-138.171
			-136.583
			-136.583
			-135.312
			-133.406
			-133.406
			-133.406
			-133.406
			-133.406
			-131.818
			-131.501
			-131.024
			-128.642
			-128.642
			-127.054
			-127.054
			-127.054
			-127.054
			-126.26
			-126.26
			-125.783
			-125.239
			-123.877
			-123.877
			-123.877
			-120.701
			-119.113
			-119.113
			-116.947
			-116.254
			-115.215
			-114.348
			-114.348
			-114.348
			-114.348
			-114.348
			-111.966
			-111.172
			-110.537
			-110.425
			-109.584
			-108.631
			-107.996
			-107.996
			-107.996
			-107.996
			-107.996
			-107.202
			-104.819
			-104.819
			-104.819
			-104.819
			-104.819
			-104.819
			-102.437
			-101.643
			-101.008
			-100.055
			-100.055
			-100.055
			-100.055
			-100.055
			-98.4667
			-98.4667
			-97.6726
			-97.1961
			-96.6516
			-95.2903
			-95.2903
			-95.2903
			-95.2903
			-93.929
			-93.3845
			-93.3845
			-93.3845
			-93.3845
			-92.9081
			-92.114
			-92.114
			-92.114
			-91.4787
			-90.5258
			-90.5258
			-90.5258
			-90.5258
			-89.5729
			-88.9376
			-88.1436
			-88.1436
			-88.1436
			-87.6671
			-87.3495
			-87.1226
			-85.7613
			-85.7613
			-85.7613
			-85.7613
			-85.7613
			-84.8084
			-84.1731
			-84.0287
			-83.8555
			-83.379
			-83.0387
			-82.585
			-82.585
			-81.9497
			-81.5262
			-81.4299
			-81.3144
			-80.9968
			-80.9968
			-80.5636
			-80.4674
			-80.3161
			-80.0439
			-80.0439
			-78.6145
			-78.6145
			-78.6145
			-78.1381
			-77.5935
			-77.4234
			-76.2323
			-76.2323
			-76.2323
			-76.2323
			-76.2323
			-76.2323
			-76.2323
			-76.2323
			-74.871
			-74.6441
			-74.3264
			-74.3264
			-74.3264
			-73.85
			-73.85
			-73.5097
			-73.0559
			-73.0559
			-73.0559
			-72.4206
			-72.4206
			-72.1484
			-71.4677
			-71.4677
			-71.4677
			-71.4677
			-71.4677
			-71.4677
			-70.5148
			-70.5148
			-69.8796
			-69.8796
			-69.8796
			-69.0855
			-68.609
			-68.609
			-68.2914
			-68.0645
			-67.8944
			-67.762
			-66.7032
			-66.7032
			-66.7032
			-66.7032
			-66.7032
			-66.7032
			-66.7032
			-66.7032
			-66.0226
			-65.115
			-65.115
			-64.9707
			-64.7974
			-64.7974
			-64.7974
			-64.5857
			-64.321
			-64.321
			-64.321
			-64.321
			-64.1044
			-63.8445
			-63.5269
			-62.8916
			-62.6193
			-62.4681
			-61.9387
			-61.9387
			-61.9387
			-61.9387
			-61.4093
			-60.9858
			-60.9858
			-60.6393
			-60.3505
			-60.3505
			-59.8968
			-59.5564
			-59.5564
			-59.2918
			-58.7624
			-58.7624
			-58.7624
			-58.7624
			-58.233
			-58.233
			-58.0405
			-57.6073
			-57.1742
			-57.1742
			-57.1742
			-57.1742
			-57.1742
			-57.1742
			-57.1742
			-56.1154
			-56.1154
			-56.0531
			-55.9831
			-55.586
			-55.586
			-55.2684
			-55.0566
			-55.0566
			-54.7919
			-54.5754
			-53.9978
			-53.9978
			-53.6008
			-53.5092
			-53.3626
			-53.0903
			-53.0903
			-53.0903
			-52.9391
			-52.4097
			-52.4097
			-51.8803
			-51.729
			-51.4568
			-51.3102
			-50.8215
			-50.8215
			-50.8215
			-50.8215
			-50.8215
			-50.3677
			-50.3677
			-50.3677
			-50.0274
			-49.7627
			-49.551
			-49.551
			-49.0065
			-49.0065
			-49.0065
			-48.8363
			-48.8363
			-48.5114
			-47.6452
			-47.6452
			-47.6452
			-47.6452
			-47.6452
			-47.1914
			-46.8013
			-46.5864
			-46.454
			-46.454
			-46.2839
			-46.2839
			-46.057
			-46.057
			-45.7394
			-45.7394
			-45.2629
			-45.2629
			-44.4688
			-44.4688
			-44.4688
			-44.1345
			-43.8336
			-43.8336
			-43.6747
			-43.5613
			-42.8807
			-42.8807
			-42.8807
			-42.0866
			-41.9277
			-41.6895
			-41.6895
			-41.2925
			-41.2925
			-41.2925
			-40.9748
			-40.8387
			-40.715
			-39.8487
			-39.5821
			-39.4774
			-39.4774
			-38.9824
			-38.1161
			-38.1161
			-38.1161
			-38.1161
			-38.1161
			-38.1161
			-37.4809
			-37.4355
			-37.0573
			-36.9951
			-36.6501
			-36.2103
			-36.2103
			-36.0742
			-35.7339
			-35.575
			-35.5407
			-35.3935
			-35.3135
			-34.1924
			-34.0323
			-33.9472
			-33.881
			-33.881
			-33.3516
			-32.5108
			-31.3897
			-31.3897
			-31.3097
			-30.7047
			-30.7047
			-30.4929
			-30.3738
			-30.3196
			-30.1753
			-29.9484
			-29.9484
			-28.5871
			-27.1211
			-26.6813
			-26.3637
			-26.2048
			-26.2048
			-26.2048
			-24.2557
			-24.1204
			-23.8226
			-21.7807
			-20.1576
			-17.3477
			-15.5474
			-12.461
			-6.69356
			8.82026
			10.4819
			11.8077
			12.3675
			14.0065
			16.4111
			16.88
			16.9915
			18.6769
			19.0581
			19.7639
			20.1168
			20.9639
			21.0072
			21.1425
			21.1756
			21.5356
			22.1823
			22.5873
			22.6882
			22.8119
			22.8697
			23.2508
			23.2932
			23.2932
			23.3461
			23.9125
			24.352
			24.5032
			24.5032
			24.7755
			24.8814
			25.0477
			25.4108
			25.4108
			25.5551
			25.5923
			25.6551
			25.7284
			25.9883
			25.9883
			26.0347
			26.4695
			26.8545
			26.9989
			27.1577
			27.1858
			27.3166
			27.3166
			27.396
			27.466
			27.584
			27.6342
			27.6796
			27.7007
			27.7703
			27.9064
			27.9299
			28.1106
			28.2206
			28.3602
			28.5871
			28.5871
			28.5871
			28.8849
			29.0635
			29.0886
			29.1165
			29.2443
			29.2843
			29.54
			29.7306
			29.7573
			29.7782
			29.7782
			29.83
			29.8409
			29.9484
			29.9484
			30.0309
			30.1753
			30.1753
			30.1753
			30.23
			30.2443
			30.3196
			30.3373
			30.3738
			30.4196
			30.4929
			30.517
			30.5586
			30.6788
			30.7047
			30.7967
			30.9693
			30.9693
			31.3097
			31.3897
			31.3897
			31.7634
			31.7634
			32.1605
			32.2521
			32.3987
			32.3987
			32.5575
			32.6369
			32.671
			32.735
			32.7561
			32.7561
			32.9185
			33.3516
			33.3516
			33.3516
			33.6494
			33.6692
			33.8531
			33.9233
			33.9731
			33.9731
			34.0323
			34.1039
			34.1457
			34.3488
			34.4183
			34.4511
			34.651
			34.8017
			34.9398
			34.9398
			34.9398
			34.9398
			35.1841
			35.3135
			35.3935
			35.5173
			35.7339
			35.7339
			36.0742
			36.2103
			36.3294
			36.3836
			36.528
			36.528
			36.7548
			36.7548
			36.8456
			36.925
			37.0573
			37.1632
			37.1632
			37.1632
			37.2499
			37.322
			37.4355
			37.4809
			38.1161
			38.1161
			38.1161
			38.1161
			38.1161
			38.1161
			38.1161
			38.1161
			38.1161
			38.1161
			38.1161
			38.1161
			38.1161
			38.1161
			38.1161
			38.5304
			38.5593
			38.7117
			38.7968
			38.8491
			39.069
			39.069
			39.1192
			39.1463
			39.3073
			39.4305
			39.4774
			39.4774
			39.5278
			39.5455
			39.5821
			39.7043
			39.7043
			39.7043
			39.8487
			40.0219
			40.0219
			40.0219
			40.0219
			40.0219
			40.1765
			40.2006
			40.2337
			40.2337
			40.434
			40.4984
			40.4984
			40.4984
			40.4984
			40.715
			40.8387
			40.8387
			40.8387
			40.9748
			41.2925
			41.2925
			41.2925
			41.2925
			41.2925
			41.2925
			41.5812
			41.5812
			41.6454
			41.6895
			41.9277
			41.9277
			41.9277
			42.0866
			42.0866
			42.0866
			42.0866
			42.2
			42.2
			42.2
			42.2592
			42.2592
			42.3513
			42.3513
			42.4475
			42.4475
			42.8807
			42.8807
			42.8807
			42.8807
			42.8807
			42.8807
			42.8807
			43.2471
			43.3138
			43.41
			43.41
			43.5613
			43.6329
			43.6603
			43.6747
			43.6747
			43.7214
			43.7469
			43.8336
			43.9565
			44.0718
			44.1801
			44.2419
			44.2419
			44.3307
			44.4688
			44.4688
			44.4688
			44.4688
			44.4688
			44.6673
			44.7131
			44.7865
			44.9226
			44.9226
			45.2629
			45.2629
			45.2629
			45.2629
			45.2629
			45.4462
			45.5276
			45.5276
			45.5276
			45.7394
			45.7394
			45.7394
			45.8301
			45.9126
			45.9126
			46.057
			46.057
			46.057
			46.057
			46.057
			46.2839
			46.2839
			46.2839
			46.3746
			46.454
			46.454
			46.454
			46.5864
			46.5864
			46.6421
			46.6923
			46.7789
			46.7789
			47.1687
			47.6452
			47.6452
			47.6452
			47.6452
			47.6452
			47.6452
			47.6452
			47.6452
			47.6452
			47.6452
			47.6452
			47.6452
			47.6452
			47.6452
			47.6452
			47.6452
			47.6452
			48.0595
			48.4393
			48.5748
			48.7039
			48.8363
			48.8363
			48.8363
			49.0065
			49.2333
			49.3777
			49.4318
			49.4318
			49.4895
			49.551
			49.551
			49.7627
			49.7627
			49.7627
			49.7627
			49.914
			50.0274
			50.0274
			50.0274
			50.0274
			50.0274
			50.0274
			50.0274
			50.2921
			50.3677
			50.3677
			50.3677
			50.3677
			50.4478
			50.5039
			50.5772
			50.623
			50.6543
			50.8215
			50.8215
			50.8215
			50.8215
			51.2186
			51.2186
			51.4568
			51.4568
			51.4568
			51.6156
			51.6156
			51.6156
			51.729
			51.729
			51.729
			51.729
			51.729
			51.8803
			51.9765
			52.0432
			52.4097
			52.4097
			52.4097
			52.4097
			52.4097
			52.4097
			52.4097
			52.6366
			52.9391
			53.2038
			53.3626
			53.3626
			53.3626
			53.3626
			53.3626
			53.5092
			53.5092
			53.6008
			53.7929
			53.9978
			53.9978
			53.9978
			53.9978
			53.9978
			53.9978
			53.9978
			54.1249
			54.1422
			54.4516
			54.4516
			54.7919
			54.7919
			54.7919
			54.7919
			54.7919
			54.7919
			54.9054
			54.9321
			54.9752
			55.2684
			55.2684
			55.2684
			55.2684
			55.3875
			55.4416
			55.4416
			55.4416
			55.586
			55.586
			55.586
			55.8129
			55.8129
			55.8129
			55.8129
			55.8129
			55.9831
			56.0531
			56.1154
			56.1154
			56.1154
			56.2213
			56.3079
			56.7411
			56.7411
			57.1742
			57.1742
			57.1742
			57.1742
			57.1742
			57.1742
			57.1742
			57.1742
			57.1742
			57.1742
			57.1742
			57.1742
			57.1742
			57.1742
			57.1742
			57.1742
			57.1742
			57.1742
			57.1742
			57.1742
			57.1742
			57.9683
			58.1271
			58.233
			58.233
			58.3653
			58.3653
			58.5355
			58.7624
			58.7624
			58.7624
			58.7624
			58.7624
			59.08
			59.08
			59.08
			59.08
			59.08
			59.08
			59.2918
			59.2918
			59.5564
			59.5564
			59.5564
			59.5564
			59.5564
			59.5564
			59.5564
			59.5564
			59.5564
			59.773
			59.773
			59.8968
			60.3505
			60.3505
			60.3505
			60.3505
			60.3505
			60.3505
			60.5093
			60.7476
			60.7476
			60.9858
			60.9858
			60.9858
			60.9858
			60.9858
			61.0724
			61.2581
			61.2581
			61.2581
			61.2581
			61.5722
			61.6584
			61.9387
			61.9387
			61.9387
			61.9387
			61.9387
			61.9387
			61.9387
			61.9387
			61.9387
			61.9387
			62.6193
			62.6193
			62.7328
			62.7328
			62.8916
			62.8916
			62.8916
			62.8916
			62.8916
			62.8916
			63.0382
			63.0977
			63.1298
			63.5269
			63.5269
			63.5269
			63.5269
			63.8445
			63.8445
			63.9806
			63.9806
			64.321
			64.321
			64.321
			64.321
			64.321
			64.5042
			64.5857
			64.6613
			64.6613
			64.6613
			64.7974
			64.7974
			64.7974
			64.7974
			64.7974
			64.7974
			64.7974
			64.9707
			65.0216
			65.115
			65.115
			65.3419
			65.3419
			65.3419
			65.3419
			65.6444
			65.7503
			66.7032
			66.7032
			66.7032
			66.7032
			66.7032
			66.7032
			66.7032
			66.7032
			66.7032
			66.7032
			66.7032
			66.7032
			66.7032
			66.7032
			66.7032
			67.7063
			67.9738
			68.0645
			68.0645
			68.0645
			68.4358
			68.609
			68.609
			68.609
			68.609
			69.0855
			69.0855
			69.0855
			69.0855
			69.0855
			69.0855
			69.0855
			69.0855
			69.0855
			69.2443
			69.302
			69.4258
			69.4258
			69.5619
			69.5619
			69.8796
			69.8796
			70.2766
			70.5148
			70.5148
			70.5148
			71.4677
			71.4677
			71.4677
			71.4677
			71.4677
			72.1484
			72.4206
			72.4206
			72.4206
			72.6589
			72.8971
			73.0559
			73.0559
			73.0559
			73.0559
			73.0559
			73.0559
			73.0559
			73.5097
			73.85
			73.85
			73.85
			73.85
			73.85
			74.0332
			74.1147
			74.1147
			74.3264
			74.3264
			74.3264
			74.6441
			74.871
			75.0411
			75.1735
			75.2292
			75.4993
			76.2323
			76.2323
			76.2323
			76.2323
			76.2323
			76.2323
			76.2323
			76.2323
			76.2323
			76.2323
			76.2323
			76.2323
			76.2323
			76.2323
			76.2323
			76.2323
			77.4234
			77.8204
			77.8204
			78.1381
			78.1381
			78.1381
			78.1381
			78.1381
			78.2384
			78.2536
			78.3498
			78.3498
			78.6145
			78.6145
			78.6145
			78.6145
			78.9548
			78.9548
			79.091
			79.4086
			79.4086
			79.8056
			80.0439
			80.0439
			80.4012
			80.4674
			80.6303
			80.6791
			80.9968
			80.9968
			80.9968
			80.9968
			80.9968
			80.9968
			81.4299
			81.9497
			82.1879
			82.585
			82.585
			82.585
			82.585
			82.585
			82.8293
			82.9586
			83.379
			83.379
			83.379
			83.379
			83.6437
			83.6437
			83.7194
			83.8555
			83.8555
			83.8555
			84.1731
			84.4
			84.4
			84.5702
			84.895
			85.7613
			85.7613
			85.7613
			85.7613
			85.7613
			85.7613
			85.7613
			85.7613
			85.7613
			85.7613
			85.7613
			85.7613
			85.7613
			85.7613
			85.7613
			86.9524
			87.3495
			87.6671
			87.6671
			87.6671
			87.9603
			88.1436
			88.1436
			88.1436
			88.1436
			88.1436
			88.1436
			88.3601
			88.9376
			88.9376
			88.9376
			88.9376
			89.5729
			89.5729
			89.5729
			89.8452
			90.5258
			90.5258
			90.5258
			90.5258
			90.5258
			90.5258
			90.5258
			91.2065
			91.4787
			91.4787
			92.114
			92.114
			92.114
			92.114
			92.114
			92.5677
			92.9081
			92.9081
			92.9081
			92.9081
			93.3845
			93.7857
			93.929
			94.2315
			94.424
			95.2903
			95.2903
			95.2903
			95.2903
			95.2903
			95.2903
			95.2903
			96.1566
			96.2432
			96.3491
			96.8785
			97.4079
			97.6726
			97.6726
			98.4667
			98.4667
			98.4667
			98.4667
			99.1019
			99.3742
			100.055
			100.055
			100.055
			101.008
			101.008
			101.008
			102.437
			102.437
			102.914
			102.914
			103.458
			104.819
			104.819
			104.819
			104.819
			104.819
			104.819
			104.819
			104.819
			104.819
			104.819
			105.772
			105.772
			106.725
			107.542
			107.542
			107.678
			107.996
			107.996
			107.996
			108.903
			109.584
			109.584
			110.537
			111.172
			111.172
			111.966
			111.966
			111.966
			112.562
			112.76
			112.987
			114.348
			114.348
			114.348
			114.348
			114.348
			114.348
			114.348
			114.348
			114.348
			117.525
			117.525
			117.525
			118.432
			119.113
			119.113
			120.701
			120.701
			120.701
			121.155
			122.516
			123.877
			123.877
			123.877
			123.877
			123.877
			123.877
			123.877
			126.26
			127.054
			128.642
			130.23
			130.23
			131.024
			133.406
			135.312
			135.789
			136.583
			136.583
			138.171
			138.171
			142.935
			142.935
			147.7
			147.7
			147.7
			147.7
			149.288
			149.288
			152.465
			152.465
			152.465
			157.229
			157.229
			157.229
			158.817
			161.994
			161.994
			161.994
			166.758
			166.758
			171.523
			171.523
			171.523
			174.699
			176.287
			177.875
			181.052
			181.052
			185.816
			190.581
			190.581
			190.581
			190.581
			193.757
			195.345
			197.727
			200.11
			214.403
			219.168
			233.461
			238.226
			247.755
			247.755
			269.989
			295.4
			333.516

## Sheet: Figure 2g
Figure 2g
		Unwinding distance (bp)
		161.994
		161.994
		161.994
		161.994
		161.994
		161.994
		171.523
		171.523
		171.523
		171.523
		171.523
		171.523
		171.523
		181.052
		181.052
		181.052
		181.052
		181.052
		181.052
		190.581
		190.581
		190.581
		190.581
		190.581
		190.581
		190.581
		190.581
		190.581
		200.11
		200.11
		200.11
		200.11
		200.11
		200.11
		200.11
		200.11
		200.11
		209.639
		209.639
		209.639
		209.639
		209.639
		209.639
		209.639
		209.639
		209.639
		209.639
		209.639
		219.168
		219.168
		219.168
		219.168
		219.168
		219.168
		219.168
		219.168
		219.168
		219.168
		219.168
		219.168
		228.697
		228.697
		228.697
		228.697
		228.697
		228.697
		228.697
		228.697
		228.697
		228.697
		228.697
		238.226
		238.226
		238.226
		238.226
		238.226
		238.226
		238.226
		238.226
		238.226
		238.226
		238.226
		238.226
		238.226
		238.226
		247.755
		247.755
		247.755
		247.755
		247.755
		247.755
		247.755
		247.755
		247.755
		247.755
		247.755
		247.755
		247.755
		247.755
		247.755
		257.284
		257.284
		257.284
		257.284
		257.284
		257.284
		257.284
		257.284
		257.284
		257.284
		257.284
		257.284
		257.284
		257.284
		257.284
		266.813
		266.813
		266.813
		266.813
		266.813
		266.813
		266.813
		266.813
		266.813
		266.813
		266.813
		266.813
		266.813
		266.813
		266.813
		276.342
		276.342
		276.342
		276.342
		276.342
		276.342
		276.342
		276.342
		276.342
		276.342
		276.342
		276.342
		276.342
		276.342
		276.342
		276.342
		276.342
		276.342
		276.342
		276.342
		276.342
		276.342
		276.342
		276.342
		285.871
		285.871
		285.871
		285.871
		285.871
		285.871
		285.871
		285.871
		285.871
		285.871
		285.871
		285.871
		285.871
		285.871
		285.871
		285.871
		285.871
		285.871
		285.871
		295.4
		295.4
		295.4
		295.4
		295.4
		295.4
		295.4
		295.4
		295.4
		295.4
		295.4
		295.4
		295.4
		295.4
		295.4
		295.4
		295.4
		295.4
		295.4
		295.4
		304.929
		304.929
		304.929
		304.929
		304.929
		304.929
		304.929
		304.929
		304.929
		304.929
		304.929
		304.929
		314.458
		314.458
		314.458
		314.458
		314.458
		314.458
		314.458
		314.458
		314.458
		314.458
		314.458
		314.458
		314.458
		314.458
		314.458
		314.458
		314.458
		323.987
		323.987
		323.987
		323.987
		323.987
		323.987
		323.987
		323.987
		323.987
		323.987
		323.987
		323.987
		323.987
		323.987
		323.987
		323.987
		323.987
		323.987
		323.987
		323.987
		333.516
		333.516
		333.516
		333.516
		333.516
		333.516
		333.516
		333.516
		333.516
		333.516
		333.516
		333.516
		333.516
		333.516
		333.516
		333.516
		333.516
		333.516
		343.045
		343.045
		343.045
		343.045
		343.045
		343.045
		343.045
		343.045
		343.045
		343.045
		343.045
		343.045
		343.045
		343.045
		343.045
		343.045
		343.045
		343.045
		343.045
		343.045
		352.574
		352.574
		352.574
		352.574
		352.574
		352.574
		352.574
		352.574
		352.574
		352.574
		352.574
		352.574
		352.574
		352.574
		352.574
		352.574
		352.574
		352.574
		352.574
		352.574
		352.574
		362.103
		362.103
		362.103
		362.103
		362.103
		362.103
		362.103
		362.103
		362.103
		362.103
		362.103
		362.103
		362.103
		362.103
		362.103
		362.103
		362.103
		362.103
		362.103
		362.103
		362.103
		362.103
		371.632
		371.632
		371.632
		371.632
		371.632
		371.632
		371.632
		371.632
		371.632
		371.632
		371.632
		371.632
		371.632
		371.632
		371.632
		371.632
		371.632
		371.632
		371.632
		371.632
		381.161
		381.161
		381.161
		381.161
		381.161
		381.161
		381.161
		381.161
		381.161
		381.161
		381.161
		381.161
		381.161
		381.161
		381.161
		381.161
		390.69
		390.69
		390.69
		390.69
		390.69
		390.69
		390.69
		390.69
		390.69
		390.69
		390.69
		390.69
		390.69
		390.69
		390.69
		390.69
		390.69
		390.69
		390.69
		390.69
		390.69
		390.69
		400.219
		400.219
		400.219
		400.219
		400.219
		400.219
		400.219
		400.219
		400.219
		400.219
		400.219
		400.219
		400.219
		400.219
		400.219
		400.219
		400.219
		409.748
		409.748
		409.748
		409.748
		409.748
		409.748
		409.748
		409.748
		409.748
		409.748
		409.748
		409.748
		409.748
		409.748
		409.748
		409.748
		419.277
		419.277
		419.277
		419.277
		419.277
		419.277
		419.277
		419.277
		419.277
		419.277
		419.277
		419.277
		419.277
		419.277
		428.806
		428.806
		428.806
		428.806
		428.806
		428.806
		428.806
		428.806
		428.806
		428.806
		438.335
		438.335
		438.335
		438.335
		438.335
		438.335
		438.335
		438.335
		438.335
		438.335
		438.335
		447.865
		447.865
		447.865
		447.865
		447.865
		447.865
		447.865
		447.865
		447.865
		447.865
		447.865
		447.865
		447.865
		447.865
		447.865
		447.865
		447.865
		447.865
		447.865
		447.865
		457.394
		457.394
		457.394
		457.394
		457.394
		457.394
		457.394
		457.394
		457.394
		457.394
		457.394
		457.394
		457.394
		457.394
		457.394
		457.394
		457.394
		457.394
		457.394
		466.923
		466.923
		466.923
		466.923
		466.923
		466.923
		466.923
		466.923
		466.923
		466.923
		466.923
		466.923
		466.923
		476.452
		476.452
		476.452
		476.452
		476.452
		476.452
		476.452
		476.452
		476.452
		476.452
		476.452
		476.452
		476.452
		485.981
		485.981
		485.981
		485.981
		485.981
		485.981
		485.981
		485.981
		485.981
		485.981
		485.981
		495.51
		495.51
		495.51
		495.51
		495.51
		495.51
		495.51
		505.039
		505.039
		505.039
		505.039
		505.039
		505.039
		505.039
		505.039
		505.039
		505.039
		505.039
		505.039
		505.039
		505.039
		505.039
		505.039
		505.039
		505.039
		514.568
		514.568
		514.568
		514.568
		514.568
		514.568
		514.568
		514.568
		514.568
		524.097
		524.097
		524.097
		524.097
		524.097
		524.097
		524.097
		524.097
		524.097
		524.097
		524.097
		524.097
		524.097
		533.626
		533.626
		533.626
		533.626
		533.626
		533.626
		533.626
		533.626
		533.626
		533.626
		533.626
		533.626
		533.626
		533.626
		533.626
		543.155
		543.155
		543.155
		543.155
		543.155
		543.155
		543.155
		543.155
		543.155
		543.155
		543.155
		552.684
		552.684
		552.684
		552.684
		552.684
		552.684
		552.684
		552.684
		552.684
		562.213
		562.213
		562.213
		562.213
		571.742
		571.742
		571.742
		571.742
		571.742
		571.742
		571.742
		581.271
		581.271
		581.271
		581.271
		581.271
		581.271
		581.271
		581.271
		581.271
		581.271
		581.271
		590.8
		590.8
		590.8
		590.8
		590.8
		590.8
		590.8
		590.8
		590.8
		590.8
		590.8
		600.329
		600.329
		600.329
		600.329
		600.329
		600.329
		600.329
		600.329
		600.329
		600.329
		600.329
		600.329
		609.858
		609.858
		609.858
		609.858
		609.858
		609.858
		609.858
		619.387
		619.387
		619.387
		619.387
		619.387
		619.387
		619.387
		619.387
		619.387
		619.387
		628.916
		628.916
		628.916
		628.916
		628.916
		628.916
		638.445
		638.445
		638.445
		638.445
		638.445
		647.974
		647.974
		647.974
		647.974
		647.974
		647.974
		657.503
		657.503
		657.503
		657.503
		657.503
		657.503
		657.503
		657.503
		657.503
		667.032
		667.032
		667.032
		667.032
		667.032
		667.032
		667.032
		667.032
		667.032
		676.561
		676.561
		676.561
		676.561
		676.561
		676.561
		686.09
		686.09
		686.09
		686.09
		686.09
		686.09
		686.09
		695.619
		695.619
		695.619
		695.619
		695.619
		695.619
		695.619
		695.619
		705.148
		705.148
		705.148
		705.148
		714.677
		714.677
		714.677
		714.677
		714.677
		714.677
		724.206
		724.206
		724.206
		733.735
		743.265
		743.265
		743.265
		743.265
		743.265
		743.265
		743.265
		743.265
		752.794
		752.794
		752.794
		752.794
		752.794
		752.794
		752.794
		752.794
		762.323
		762.323
		762.323
		762.323
		781.381
		781.381
		781.381
		781.381
		781.381
		781.381
		790.91
		790.91
		790.91
		790.91
		790.91
		790.91
		790.91
		800.439
		800.439
		800.439
		809.968
		809.968
		809.968
		819.497
		829.026
		829.026
		838.555
		838.555
		838.555
		838.555
		838.555
		848.084
		848.084
		848.084
		848.084
		857.613
		857.613
		857.613
		857.613
		857.613
		860.789
		867.142
		867.142
		867.142
		876.671
		876.671
		876.671
		876.671
		886.2
		886.2
		886.2
		895.729
		895.729
		895.729
		905.258
		905.258
		905.258
		905.258
		905.258
		905.258
		924.316
		924.316
		924.316
		933.845
		933.845
		943.374
		943.374
		952.903
		952.903
		962.432
		962.432
		962.432
		962.432
		962.432
		971.961
		971.961
		971.961
		971.961
		971.961
		981.49
		991.019
		1000.55
		1000.55
		1010.08
		1010.08
		1019.61
		1019.61
		1029.14
		1029.14
		1038.66
		1038.66
		1048.19
		1048.19
		1048.19
		1048.19
		1048.19
		1057.72
		1057.72
		1057.72
		1067.25
		1067.25
		1067.25
		1067.25
		1076.78
		1076.78
		1076.78
		1076.78
		1086.31
		1105.37
		1105.37
		1105.37
		1105.37
		1114.9
		1124.43
		1124.43
		1124.43
		1133.95
		1143.48
		1143.48
		1143.48
		1143.48
		1143.48
		1143.48
		1143.48
		1153.01
		1162.54
		1172.07
		1172.07
		1181.6
		1191.13
		1191.13
		1191.13
		1200.66
		1200.66
		1210.19
		1248.3
		1248.3
		1257.83
		1267.36
		1286.42
		1286.42
		1286.42
		1305.48
		1315.01
		1315.01
		1343.59
		1353.12
		1353.12
		1362.65
		1372.18
		1391.24
		1410.3
		1410.3
		1429.35
		1429.35
		1448.41
		1457.94
		1457.94
		1477
		1477
		1486.53
		1486.53
		1486.53
		1486.53
		1496.06
		1534.17
		1667.58
		1677.11
		1696.17
		1781.93
		1791.46
		1800.99
		1982.04
		1991.57
		2058.27
		2096.39
		2124.97
		2306.03
		2325.08
		2334.61
		2401.32
		2410.85
		2420.37
		2572.84
		2658.6
		2782.48
		3258.93
		3316.1

## Sheet: Figure 3c
Figure 3c
	[EcSSB] (nM)	Unwinding Frequency	Normalized Frequency of Unwound	Normalized Frequency of Restored
	0	0.76	0.868421	0.131579
	10	0.87	0.91954	0.0804598
	30	0.8	0.725	0.275
	200	0.69	0.318841	0.681159
	1000	0.7	0.357143	0.642857

## Sheet: Figure 4a
Figure 4a			Unwinding and rezipping rates (bp/s)
			-542.182
			-483.717
			-412.329
			-368.363
			-346.48
			-314.478
			-314.355
			-311.91
			-283.912
			-281.861
			-281.553
			-281.526
			-278.579
			-265.245
			-258.819
			-256.583
			-253.244
			-240.012
			-225.858
			-217.242
			-212.193
			-209.447
			-206.472
			-206.365
			-204.92
			-201.918
			-201.241
			-199.472
			-197.087
			-194.618
			-193.577
			-191.102
			-190.779
			-190.443
			-188.962
			-187.702
			-183.394
			-183.371
			-182.779
			-181.534
			-180.158
			-178.881
			-176.009
			-171.701
			-171.086
			-167.645
			-164.913
			-159.607
			-159.393
			-158.378
			-157.571
			-157.547
			-157.136
			-153.965
			-152.096
			-150.162
			-150.1
			-149.427
			-146.674
			-146.196
			-144.316
			-144.007
			-143.211
			-141.131
			-139.13
			-139.084
			-138.927
			-138.205
			-136.134
			-136.007
			-135.982
			-134.337
			-133.699
			-133.539
			-133.37
			-132.872
			-131.792
			-130.169
			-129.941
			-129.765
			-129.545
			-129.323
			-128.622
			-128.417
			-128.314
			-127.367
			-127.116
			-126.981
			-126.776
			-126.69
			-126.53
			-126.366
			-126.132
			-125.83
			-125.471
			-125.297
			-124.314
			-122.456
			-122.335
			-121.545
			-120.871
			-120.259
			-120.006
			-120
			-119.699
			-119.18
			-118.968
			-118.57
			-118.504
			-116.872
			-116.384
			-116.314
			-115.288
			-114.006
			-113.51
			-113.133
			-112.146
			-112.134
			-111.989
			-111.921
			-111.459
			-111.39
			-110.775
			-110.193
			-109.134
			-108.841
			-108.369
			-108.129
			-106.825
			-106.303
			-105.492
			-104.929
			-104.661
			-104.326
			-103.838
			-103.731
			-103.731
			-102.569
			-99.7388
			-99.17
			-98.4667
			-98.2205
			-97.8288
			-97.7294
			-97.6983
			-97.6461
			-96.8364
			-96.5733
			-96.1281
			-95.8747
			-95.7588
			-95.5127
			-95.2802
			-94.1524
			-93.7391
			-93.147
			-93.1018
			-92.7023
			-92.6378
			-91.6522
			-91.3362
			-91.2149
			-90.7342
			-90.6106
			-90.5157
			-90.4787
			-90.1582
			-90.1112
			-89.8508
			-89.7105
			-89.3136
			-89.2099
			-89.1252
			-88.9474
			-88.9114
			-88.5476
			-88.3178
			-88.2097
			-87.3892
			-86.3122
			-86.1832
			-85.8276
			-85.7481
			-85.2352
			-84.5758
			-84.5208
			-84.3594
			-84.3121
			-83.6266
			-83.6225
			-83.3761
			-82.6613
			-82.4658
			-82.2126
			-81.8949
			-81.8542
			-81.8504
			-81.7137
			-81.235
			-81.235
			-81.0299
			-80.8016
			-80.7695
			-80.6196
			-80.1232
			-80.0284
			-79.6422
			-79.3414
			-79.081
			-78.7017
			-78.4656
			-78.1545
			-77.9035
			-77.6952
			-77.621
			-77.5425
			-77.2585
			-76.8069
			-76.804
			-76.7896
			-76.6809
			-76.5844
			-76.4236
			-75.1268
			-74.9887
			-74.7204
			-74.2193
			-74.1235
			-73.8557
			-73.7413
			-73.5765
			-73.4888
			-73.1115
			-72.9884
			-72.6192
			-72.4268
			-72.2253
			-72.0037
			-71.74
			-71.3883
			-71.2579
			-71.0359
			-71.0037
			-70.8608
			-70.4652
			-69.7801
			-69.5421
			-69.0634
			-68.6244
			-68.575
			-68.3113
			-68.3071
			-67.2123
			-66.9593
			-66.8598
			-66.7727
			-66.6888
			-66.4915
			-66.2599
			-66.2013
			-65.3709
			-65.0335
			-64.8649
			-64.8239
			-64.5964
			-64.4957
			-64.3265
			-64.2594
			-63.93
			-62.6291
			-62.5967
			-62.5263
			-62.0987
			-61.8152
			-61.3592
			-61.1737
			-60.9019
			-60.516
			-59.7758
			-59.6179
			-59.2851
			-59.1877
			-59.08
			-58.8065
			-58.6261
			-58.4892
			-58.4646
			-58.0366
			-57.9914
			-57.8492
			-57.3263
			-57.3231
			-57.0433
			-56.8203
			-56.6183
			-56.5522
			-56.5147
			-56.3229
			-56.3106
			-56.2081
			-55.4822
			-55.1993
			-55.1567
			-54.8286
			-53.7779
			-53.5412
			-53.4182
			-53.2775
			-52.3535
			-51.6266
			-51.5924
			-50.3616
			-50.3411
			-50.1906
			-49.8488
			-49.7821
			-49.6436
			-49.6196
			-49.3783
			-49.1936
			-48.4964
			-48.1253
			-47.9204
			-47.8906
			-47.6366
			-47.4524
			-46.2793
			-45.7167
			-45.5408
			-45.3682
			-44.5562
			-44.4394
			-44.31
			-44.2289
			-44.1771
			-43.8032
			-43.5542
			-43.1456
			-42.6689
			-42.4637
			-42.3954
			-42.227
			-41.4265
			-40.9899
			-40.9106
			-40.8226
			-40.786
			-40.1252
			-40.0804
			-39.8628
			-39.8211
			-38.9824
			-38.9322
			-37.5248
			-37.1488
			-36.1354
			-35.6942
			-35.5183
			-35.3533
			-35.3425
			-34.8029
			-34.7095
			-34.4633
			-34.1117
			-32.5178
			-31.7281
			-31.1225
			-30.547
			-30.2788
			-30.1554
			-30.1326
			-29.8477
			-29.4865
			-29.0865
			-29.0271
			-28.3707
			-28.3092
			-28.1724
			-27.7817
			-27.3091
			-25.8475
			-25.2991
			-24.6936
			-23.6799
			-22.9072
			-22.3601
			-21.4028
			-19.5814
			-18.5651
			-18.5309
			-16.613
			-16.5044
			-15.7112
			-15.7054
			-14.3597
			-11.8248
			-9.43639
			-7.79528
			4.83156
			8.65979
			8.6855
			10.0746
			12.0153
			12.0243
			12.1273
			12.2591
			13.7676
			14.814
			14.8786
			15.0684
			15.0924
			15.7729
			15.9635
			15.9646
			16.5112
			16.6163
			16.7316
			17.0558
			17.3855
			17.4778
			17.6245
			17.724
			17.9984
			18.5711
			19.0486
			19.1805
			19.4948
			20.2472
			20.587
			20.9239
			21.0121
			21.5396
			21.5491
			21.6627
			21.6881
			22.6712
			22.6935
			22.8583
			23.1718
			23.4883
			23.6699
			23.9365
			24.3995
			24.5483
			24.7175
			24.806
			24.9586
			25.6692
			25.7469
			26.0526
			26.2644
			26.8098
			26.9416
			27.0099
			27.1634
			27.2121
			27.457
			27.5912
			27.8696
			28.1796
			28.4312
			28.463
			28.5972
			28.8012
			28.9246
			28.9492
			29.0988
			29.2323
			29.54
			29.9037
			30.2028
			30.3528
			30.4192
			30.5401
			30.5657
			30.6589
			30.9946
			31.1225
			31.2184
			31.2632
			31.3863
			31.4981
			31.5093
			32.136
			32.1555
			32.2897
			32.3025
			32.494
			32.7828
			32.9761
			33.6633
			33.8137
			33.9019
			33.9694
			34.1791
			34.3095
			34.4633
			34.5096
			34.5193
			34.5795
			34.7529
			35.1694
			35.386
			35.5453
			36.0458
			36.0841
			36.1422
			36.2013
			36.2115
			36.2217
			36.3096
			36.5002
			36.7307
			36.9674
			36.9892
			37.0925
			37.1301
			37.1372
			37.1484
			37.2458
			37.287
			37.7837
			37.8628
			37.9097
			38.0092
			38.2062
			38.2987
			38.6874
			38.7713
			38.8396
			38.9139
			38.9302
			38.9345
			39.0312
			39.3857
			39.5918
			39.6985
			39.768
			39.8432
			39.8554
			40.0587
			40.1046
			40.2555
			40.2709
			40.3105
			40.411
			40.5056
			40.5802
			40.6142
			40.6175
			40.8069
			40.9015
			40.9532
			40.9536
			41.0623
			41.307
			41.3231
			41.3594
			41.4008
			41.4351
			41.4372
			41.4381
			41.4967
			41.7759
			41.7799
			41.8088
			41.8483
			42.0022
			42.0535
			42.2103
			42.2316
			42.3322
			42.5401
			42.5401
			42.6052
			42.6396
			42.7001
			42.8056
			42.9376
			43.158
			43.224
			43.255
			43.2992
			43.3434
			43.4004
			43.4177
			43.5443
			43.6653
			43.9889
			44.0505
			44.1138
			44.31
			44.3429
			44.3547
			44.4468
			44.5151
			44.5151
			44.5737
			44.8269
			44.9254
			45.2204
			45.4289
			45.5408
			45.5421
			45.5653
			45.9511
			45.9799
			46.2442
			46.7148
			46.8978
			47.0178
			47.0962
			47.1809
			47.1952
			47.1998
			47.2332
			47.3294
			47.4742
			47.4896
			47.6231
			47.7933
			48.0025
			48.0792
			48.2889
			48.3573
			48.3841
			48.4353
			48.5689
			48.5895
			48.5938
			48.687
			48.7163
			48.9067
			48.9256
			49.1308
			49.2618
			49.3417
			49.5744
			49.622
			49.7804
			49.8419
			50.0995
			50.1756
			50.1958
			50.5326
			50.5351
			50.5644
			50.5667
			50.8699
			51.0386
			51.226
			51.3015
			51.3163
			51.3873
			51.4359
			51.4878
			51.4899
			51.924
			51.9901
			52.2225
			52.2812
			52.3265
			52.3642
			52.772
			52.9009
			52.9207
			52.9258
			52.9377
			53.0514
			53.4182
			53.5202
			53.6292
			53.6803
			53.8284
			53.837
			53.9102
			53.9105
			54.0525
			54.0677
			54.0922
			54.4345
			54.5669
			54.636
			54.649
			54.7723
			54.9968
			55.0029
			55.2537
			55.2567
			55.2963
			55.4763
			55.5982
			55.6337
			55.6968
			55.7059
			56.2291
			56.4492
			56.4992
			56.5107
			56.5555
			56.6183
			56.7996
			56.8184
			56.8235
			56.8359
			56.9492
			57.0393
			57.0579
			57.0763
			57.1934
			57.6236
			57.6871
			57.7001
			57.7962
			57.8587
			58.0729
			58.0876
			58.1303
			58.3983
			58.4381
			58.6253
			58.663
			58.6697
			58.7723
			58.8065
			58.8264
			58.9901
			59.3236
			59.3262
			59.3948
			59.4887
			59.4911
			59.5251
			59.6007
			59.6075
			59.7543
			59.798
			59.9118
			59.992
			60.1825
			60.2711
			60.3116
			60.3869
			60.4715
			60.5361
			60.6265
			60.6381
			60.7585
			60.8211
			61.0234
			61.234
			61.5417
			61.7175
			61.7521
			61.9931
			62.0802
			62.1895
			62.4648
			62.4648
			62.5263
			62.5263
			62.7361
			62.8753
			62.9305
			62.9776
			62.9776
			63.2648
			63.3825
			63.4685
			63.5865
			63.7572
			64.0033
			64.0593
			64.1516
			64.2725
			64.311
			64.3511
			64.4957
			64.5131
			64.5504
			64.6989
			64.9265
			64.9456
			64.9456
			65.2342
			65.3479
			65.4724
			65.5429
			65.5699
			66.1573
			66.3449
			66.3796
			66.5835
			66.7213
			66.8188
			66.8737
			66.8994
			67.0799
			67.0804
			67.1492
			67.3162
			67.52
			67.542
			67.5591
			67.9694
			68.2216
			68.334
			68.4703
			68.6339
			69.0805
			69.3369
			69.4906
			69.6667
			70.0228
			70.228
			70.228
			70.3098
			70.4803
			70.7729
			70.7729
			71.3883
			71.3883
			71.6291
			72.1232
			72.253
			72.3115
			72.3209
			72.3485
			72.414
			72.6181
			72.7681
			72.8941
			72.9474
			73.3341
			73.7731
			73.85
			73.85
			74.2603
			74.2603
			74.6275
			74.8171
			75.1396
			75.6083
			75.854
			75.8598
			76.2614
			76.3117
			76.3937
			76.6904
			76.8054
			77.4028
			77.4338
			77.5425
			77.5558
			77.7733
			77.816
			78.031
			78.7733
			79.0469
			79.2657
			79.2862
			79.4575
			79.5426
			79.6965
			79.7719
			81.22
			81.8504
			81.9009
			81.9767
			81.9872
			82.0086
			82.5348
			83.7117
			83.8505
			84.9275
			85.4143
			85.5429
			85.9122
			86.1163
			86.2729
			86.3778
			86.6531
			86.854
			87.4043
			87.6074
			88.2097
			89.1674
			89.5431
			89.6683
			90.1342
			90.6339
			91.2182
			91.5077
			91.6971
			91.9748
			92.042
			93.8411
			94.1184
			94.3602
			94.3602
			94.4665
			94.7374
			95.4455
			96.247
			96.8842
			97.0059
			97.3964
			98.0864
			100.824
			100.928
			101.462
			102.566
			103.333
			103.616
			103.698
			104.867
			105.756
			106.672
			106.672
			108.621
			109.952
			110.048
			112.857
			113.237
			116.191
			117.814
			118.313
			124.314
			124.93
			125.135
			125.955
			126.167
			128.135
			129.189
			134.161
			137.722
			141.59
			145.095
			146.469
			149.003
			154.263
			163.701
			200.159

## Sheet: Figure 4b
Figure 4b				Unwinding processivity (bp)
				202.055
				203.088
				204.665
				209.326
				217.857
				217.857
				219.089
				220.253
				222.781
				222.781
				226.473
				227.45
				232.627
				235.089
				235.904
				236.626
				237.551
				238.782
				241.547
				242.474
				242.948
				243.582
				246.708
				248.628
				249.859
				249.859
				249.859
				250.944
				251.09
				252.321
				252.321
				252.334
				253.552
				254.782
				256.13
				256.271
				258.475
				259.706
				260.506
				264.629
				267.091
				267.091
				267.091
				268.322
				269.553
				271.323
				271.892
				272.014
				273.881
				274.476
				277.991
				278.168
				282.355
				283.088
				283.092
				284.212
				285.738
				285.967
				289.149
				289.246
				289.692
				290.477
				291.072
				292.934
				293.337
				295.4
				296.631
				297.446
				297.966
				299.96
				301.356
				301.558
				302.785
				307.612
				307.708
				307.708
				308.963
				309.499
				310.17
				310.223
				312.632
				312.632
				312.632
				312.632
				313.788
				315.093
				317.343
				317.933
				318.786
				318.786
				320.017
				320.017
				322.478
				322.478
				322.566
				323.709
				324.94
				327.362
				327.402
				328.836
				329.855
				330.145
				331.094
				337.248
				337.375
				337.853
				338.571
				338.689
				340.941
				340.941
				342.172
				343.402
				346.123
				347.095
				349.557
				349.617
				350.225
				350.788
				351.37
				351.549
				352.91
				354.471
				356.942
				356.942
				358.173
				359.368
				359.403
				363.096
				363.759
				364.47
				364.551
				365.558
				369.561
				371.908
				372.235
				374.642
				375.404
				377.837
				377.866
				377.866
				377.866
				378.628
				379.097
				379.299
				383.447
				384.02
				384.988
				385.251
				386.863
				387.014
				388.422
				390.09
				391.405
				392.088
				392.636
				397.851
				399.275
				400.021
				400.021
				400.317
				400.913
				402.479
				402.895
				404.574
				404.944
				406.142
				406.912
				408.018
				408.788
				409.879
				410.043
				410.641
				411.903
				412.329
				413.332
				414.791
				414.791
				414.791
				416.022
				416.438
				417.252
				417.252
				422.882
				423.207
				423.366
				423.502
				423.752
				425.868
				425.868
				428.33
				428.957
				431.365
				432.022
				434.091
				434.484
				434.484
				434.6
				435.918
				439.408
				440.127
				441.602
				441.869
				443.1
				443.1
				445.562
				445.574
				445.646
				448.023
				449.254
				450.485
				450.838
				454.547
				455.079
				455.124
				455.408
				456.091
				458.475
				459.874
				460.21
				460.332
				462.869
				463.83
				464.658
				467.163
				467.505
				468.947
				469.003
				471.801
				471.801
				471.921
				471.952
				472.64
				477.216
				478.264
				478.632
				481.256
				481.46
				483.573
				485.029
				485.689
				486.179
				488.641
				489.872
				491.103
				491.103
				491.443
				497.221
				497.246
				497.257
				497.31
				499.718
				504.122
				504.642
				505.873
				506.819
				507.987
				512.027
				514.488
				514.809
				515.876
				516.105
				518.059
				519.591
				523.642
				524.335
				526.797
				528.028
				529.258
				529.258
				530.489
				531.72
				532.115
				532.256
				532.668
				532.951
				533.912
				534.182
				535.413
				537.637
				539.206
				540.336
				542.798
				544.345
				550.183
				550.889
				551.413
				552.537
				552.644
				553.021
				553.021
				554.838
				557.227
				557.804
				563.792
				569.69
				570.138
				574.481
				576.236
				576.986
				580.953
				580.953
				584.51
				584.51
				585.467
				586.663
				586.881
				587.107
				588.338
				589.569
				590.8
				596.954
				601.386
				604.339
				604.715
				606.381
				606.801
				608.032
				610.091
				612.955
				615.282
				617.054
				622.802
				624.248
				627.678
				628.956
				630.187
				630.94
				632.052
				632.052
				632.931
				633.879
				633.879
				634.537
				635.66
				636.341
				638.803
				643.718
				647.945
				648.63
				649.106
				650.888
				655.207
				655.814
				664.65
				667.112
				667.213
				668.342
				669.033
				669.106
				670.804
				672.035
				673.108
				673.266
				676.958
				681.924
				684.343
				688.931
				692.959
				694.407
				696.905
				697.208
				697.844
				697.883
				699.113
				700.344
				702.806
				706.993
				710.191
				711.422
				713.339
				716.291
				717.576
				721.268
				723.73
				724.177
				725.315
				727.423
				729.939
				734.808
				735.894
				740.478
				750.808
				752.634
				753.27
				753.718
				755.732
				755.732
				758.193
				759.424
				765.578
				769.522
				776.806
				777.4
				781.995
				784.897
				791.149
				791.426
				792.657
				798.811
				804.965
				807.427
				807.802
				808.561
				815.705
				819.735
				822.197
				827.343
				828.351
				831.841
				832.841
				833.971
				836.5
				841.085
				844.352
				849.275
				849.538
				864.789
				874.688
				876.004
				878.815
				880.046
				881.027
				909.586
				909.586
				910.296
				916.971
				920.663
				923.092
				928.812
				929.401
				936.231
				938.411
				942.818
				951.434
				956.357
				960.05
				965.594
				970.298
				974.64
				977.282
				981.011
				982.102
				993.283
				994.513
				996.975
				1000.05
				1009.28
				1011.54
				1011.75
				1011.93
				1028.36
				1033.51
				1044.94
				1045
				1047.44
				1049.9
				1051.29
				1070.83
				1072.06
				1072.95
				1081.58
				1085.6
				1094.21
				1116.08
				1123.25
				1126.49
				1128.5
				1133.02
				1138.52
				1139.75
				1145.91
				1159.44
				1163.14
				1171.96
				1173.29
				1177.04
				1178.14
				1180.37
				1181.34
				1181.6
				1184.7
				1217.29
				1223.45
				1228.84
				1235.41
				1235.76
				1244.37
				1248.07
				1251.76
				1252.88
				1262.84
				1300.78
				1307.13
				1310.05
				1323.15
				1330.25
				1335.45
				1339.15
				1351.69
				1352.69
				1356.38
				1400.69
				1409.3
				1435.15
				1453.61
				1474.54
				1475.77
				1493
				1502.85
				1504.08
				1507.49
				1517.62
				1542.23
				1543.46
				1546.93
				1549.62
				1560.7
				1563.39
				1581.62
				1608.7
				1622.87
				1628.39
				1645.62
				1704.7
				1751.48
				1832.71
				1845.02
				1905.33
				1907.79
				1932.41
				1997.64
				2163.57
				2232.73
				2238.83
				2240.12
				2379.2
				2466.61
				2533.05
				2599.52
				2653.11
				2720.14
				2750.91
				3644.5

## Sheet: Figure 5b
Figure 5b
		EcExoI	-	+	+	+
		EcRecJ	-	-	+	+
		EcExoVII	-	-	+	+
		3' nick	+	+	+
		5' nick				+
			-31.96	158.114	130.976	34.77
			-181.727	88.9975	134.688	166.315
			205.254	97.4854	-0.18833	-56.4133
			136.677	-54.3646	49.7604	576.704
			47.9042	16.3438	30.0479	63.3875
			-23.9729	207.331	367.044	-39.7733
			-61.8746	65.0758	-12.0433	49.7021
			93.5771	15.1013	-26.9442	-18.1837
			-162.893	18.9054	120.293	76.3796
			-49.3038	-39.7662	-95.6412	-40.5846
			-8.23667	48.8488	26.3	238.885
			748.78	80.5942	-90.6658	560.467
			247.52	134.615	78.7125	47.9367
			7.87492	84.8108	-46.2421	17.1421
			-17.6567	302.59	429.214	-94.285
			61.5792	-61.5979	132.708	48.1025
			21.625	614.566	24.4267	219.572
			7.08417	19.1954	117.931	-29.8583
			20.6942	4.10333	71.905	-91.5621
			144.648	-23.1279	92.3563	-21.8583
			58.5078	5.48417	1.91458	1108.52
			23.3733	-2.61208	27.8804	594.577
			0.60417	-19.9483	24.2279	127.671
			28.6558	6.52917	233.55	41.2058
			-13.8033	13.363	28.4629	82.4867
			34.2875	15.6438	49.7817	10.7654
			-36.1046	-9.71792	-39.1025	38.5187
			93.885	40.8342	-37.7492	104.165
			79.4179	8.76792	32.1417	111.032
			73.498	-1.38958	61.5004	-168.742
			132.396	-1.21125	29.53	93.4142
			76.0925	103.533	2.7725	6.65125
			-36.8229	135.18	12.4375	885.255
			1.75833	384.253	-20.9154	-54.4646
			-110.365	-79.4154	225.719	163.615
			77.9529	79.4154	-39.6871	892.444
			35.8308	-96.0146	9.90333	2.49125
			-114.38	33.8987	43.8275	-1.385
			119.584	52.5321	-61.0138	-27.8275
			17.3579	124.529	26.0271	137.745
			-15.805	-22.2842	170.353	177.931
			-54.7971	-20.0617	71.92	30.825
			2.53958	51.2583	376.175	-18.3487
			-58.3504	247.429	40.4071	-57.6325
			227.112	282.63	36.3983	88.8579
			218.525	-17.36	69.0938	15.9583
			118.569	68.3129	177.28	-13.9921
			6.19708	256.242	146.407	41.2704
			245.213	20.1938	86.6842	143.945
			-81.2946	14.8608	121.567	-26.3342
			68.585	78.1446	-35.6708	27.9975
			-23.9312	41.3192	122.993	-16.1175
			53.5225	-4.84458	-71.8508	74.1008
			0.44667	0.94667	54.6812	6.10875
			615.188	49.1633	189.827	250.792
			53.37	-6.90125	375.434	-2.00333
			-11.5771	80.2588	73.2258	12.5038
			77.17	0.975	53.9612	112.101
			-8.6025	-33.6092	14.6058	104.852
			49.9087	-19.9033	23.5054	-11.3017
			28.8313	152.597	29.6438	103.953
			107.682	347.449	128.045	0.06217
			25.5342	-60.07	58.7904	36.2025
			-8.67417	297.769	7.74083	102.909
			46.8321	-61.2708	-8.66708	-23.0308
			55.0442	49.1437	333.035	11.595
			72.275	160.621	-0.61625	7.9225
			-35.1425	533.587	-12.3492	-32.0946
			18.2596	-19.145	14.7325	-30.4567
			-9.95958	-30.4042	471.967	117.037
			81.7125	-18.9325	170.186	124.523
			188.506	252.113	74.0796	25.9388
			117.763	-15.2233	358.447	-10.1279
			228.478	80.6063	-23.715	318.363
			2.76917	70.0346	32.715	645.076
			-23.9742	490.154	123.61	133.145
			3.16667	99.2229	-10.0587	20.6192
			40.8167	686.863	125.865	23.7071
			98.9321	211.601	78.5746	-17.1633
			91.5396	61.4729	76.3746
			9.37167	41.7283	37.8642
			41.4979	167.549	12.4875
			-43.2842	32.5938	63.8608
			18.2313	104.161	462.194
			30.1829	28.4233	18.9358
			60.3483	19.3804	-5.3625
			43.9946	266.611	21.2675
			101.194	113.825	-129.048
			180.119	1250.05	40.5204
			145.492	37.1233	-24.7254
			2.94042	56.5817	21.6625
			-88.9988	29.8533	48.35
			17.2	943.706	62.1204
			-22.565	156.979	99.4712
			-9.03	194.585	58.2683
			-23.9464	-15.6054	93.8904
			19.8129	199.235	80.6392
			20.9413	148.423	384.557
			-67.3658	-37.7121	287.136
			3.2725	203.707	159.758
			21.4883	153.668	57.2167
			106.159	140.934	63.9017
			-123.42	190.969
			-18.2733	12.2413
			47.9	14.0246
			33.5546	-17.3425
			156.313	43.4062
			41.7525	-38.6792
			24.6767	9.27292
			3.1075	95.5379
			17.4029	-64.1762
			-108.776	4.48417
			41.5621	92.7075
			20.9383	-22.6767
			21.5396	-0.42333
			41.0708	-29.37
			56.4217	156.18
			-53.5571

## Sheet: Figure 6a
Figure 6a
	EcUvrD	1 nM	1 nM	5 nM	5 nM	20 nM	20 nM	60 nM	60 nM	100 nM	100 nM
	EcExoI	-	+	-	+	-	+	-	+	-	+
		-29.1913	1283.43	66.4642	-74.4575	-31.96	158.114	-0.13391	56.9733	-26.3791	-31.1733
		28.3513	312.127	62.4979	-43.9208	-181.727	88.9975	29.2488	113.626	24.5038	539.825
		32.5467	92.2504	36.8013	-12.245	205.254	97.4854	64.2208	29.4838	-4.83375	6.85083
		13.8938	-20.3238	-2.63583	21.9654	136.677	-54.3646	113.287	36.5017	59.7154	73.6233
		-1.585	-58.165	210.284	3.91792	47.9042	16.3438	75.5436	171.306	248.123	311.118
		26.5803	1166.79	-112.643	-44.7446	-23.9729	207.331	70.7528	94.515	0.66375	45.9392
		0.77583	371.792	35.1996	6.24292	-61.8746	65.0758	10.4678	44.5063	-13.1029	249.472
		41.1017	673.088	-87.4533	-20.0813	93.5771	15.1013	22.4941	394.723	-10.8875	-15.0025
		-35.3188	-44.3492	10.0508	82.9142	-162.893	18.9054	18.9844	-31.6154	137.715	138.584
		31.8108	26.0204	-46.9679	7.95208	-49.3038	-39.7662	40.3451	81.4642	-55.6629	4.27042
		28.2204	1200.16	-6.82958	195.881	-8.23667	48.8488	46.9178	67.8654	-25.1192	30.0212
		-13.0408	43.465	22.5629	-8.88083	748.78	80.5942	35.904	-35.2733	114.555	125.984
		22.4829	28.995	7.9925	-18.9108	247.52	134.615	17.0623	26.3825	83.57	372.442
		2.45583	78.4942	78.4171	-131.378	7.87492	84.8108	26.7269	376.301	1.49375	143.981
		12.4792	13.3179	-19.8596	-8.74958	-17.6567	302.59	19.2925	444.134	-22.0999	-58.7417
		25.7958	68.34	-41.5604	-128.172	61.5792	-61.5979	55.2336	89.0629	62.8617	68.6208
		-29.4008	140.445	-27.1554	-40.9367	21.625	614.566	-43.7154	14.9508	53.0883	10.3517
		-9.88583	378.651	2.60792	141.13	7.08417	19.1954	54.7601	-52.2329	-7.57875	-11.0525
		2.43125	252.435	42.8579	-49.7692	20.6942	4.10333	-6.5691	77.2308	-22.5296	-15.6192
		50.5771	269.452	18.5225	44.5312	144.648	-23.1279	15.1737	-15.5008	203.896	174.748
		101.112	28.9961	-4.80042	-115.361	58.5078	5.48417	43.2428	-2.66833	105.992	33.8208
		-5.81417	73.3579	-121.991	-73.2429	23.3733	-2.61208	6.7453	69.4387	20.1325	176.876
		108.281	18.1467	53.3067	27.4183	0.60417	-19.9483	-11.1575	-24.8505	2.26542	189.99
		10.8221	196.708	22.8158	21.0958	28.6558	6.52917	183.995	71.2676	41.6279
		0.28917	321.883	29.6075	64.8213	-13.8033	13.363	98.7699	219.694	1.9675	-36.2907
		0.41417	62.1371	7.61125	-24.9848	34.2875	15.6438	109.141	9.02417	12.0601	11.0746
		16.0217	-27.1313	31.0179	158.276	-36.1046	-9.71792	145.048	799.116	372.515	24.4542
		3.075	437.167	-15.2708	-49.6879	93.885	40.8342	43.9001	-89.6542	71.8321	457.719
		95.3479	75.7621	-7.60542	23.255	79.4179	8.76792	6.2833	210.04	-43.0896	10.9729
		38.5204	-40.6146	76.3229	-18.1675	73.498	-1.38958	22.7009	48.6721	23.3667	40.9062
		76.7242	316.271	-13.6316	541.523	132.396	-1.21125	41.335	21.9442	41.9142	14.5938
		60.1733	28.5254	37.7713	-45.845	76.0925	103.533	21.2936	75.9829	-1.59833	40.7167
		-85.2304	49.2271	-0.68375	131.188	-36.8229	135.18	20.4679	-25.2548	29.7196	25.0987
		16.0229	-78.1992	-43.24	93.0675	1.75833	384.253	15.7701	252.065	44.3	121.568
		-70.1142	1252.36	118.582	-37.2912	-110.365	-79.4154	15.103	45.095	36.9367	568.216
		5.09667	116.242	-7.15583	180.511	77.9529	79.4154	28.866	2.38333	314.626	-27.3358
		12.3333	-0.12333	-95.4196	-61.6467	35.8308	-96.0146	35.3083	23.615	19.6089	59.5408
		203.282	111.793	83.2421	8.56292	-114.38	33.8987	-2.2425	93.0042	81.4599	-21.5404
		56.2192	1127.42	61.8125	0.70417	119.584	52.5321	-4.471	-84.3292	1.62083	-40.44
		11.5683	894.885	90.6167	-45.0654	17.3579	124.529	-15.0588	126.548	-4.54917	1378.59
		24.0171	-95.0062	19.7763	839.888	-15.805	-22.2842	-32.8902	20.9458	31.6163	176.973
		-15.9388	23.3208	27.9583	85.1825	-54.7971	-20.0617	40.0579	53.219	46.8708	5.11792
		-12.4929	54.7604	8.44125	46.1167	2.53958	51.2583	24.7965	69.8988	-50.4513	-46.3746
		42.3054	119.573	19.1008	-23.8425	-58.3504	247.429	-1.3859	14.9479	-44.975	317.098
		-13.7692	259.342	25.7342	46.8271	227.112	282.63	-9.7804	-63.4283	117.529	8.26083
		-25.285	516.006	-62.8625	158.247	218.525	-17.36	8.5057	54.2783	34.8392	-8.09167
		-46.8229	-35.3954	-36.6479	173.218	118.569	68.3129	18.3475	-15.0717	0.67458	21.3683
		68.6762	146.284	-11.2263	1076.81	6.19708	256.242	36.9023	199.829	29.1221	39.0792
		5.015	338.149	7.74	343.076	245.213	20.1938	39.1744	10.4854	121.288	1.85333
		24.8183	115.149	63.7388	118.507	-81.2946	14.8608	-16.3994	77.3629	814.777	340.042
		18.2258	731.66	38.7692	25.8092	68.585	78.1446	56.878	118.096	30.1459	-55.9525
		33.31	-92.0512	0.78167	1997.95	-23.9312	41.3192	67.1696	14.4742	19.4442	40.5237
		15.4392	-55.3062	-10.7121	-11.0554	53.5225	-4.84458	31.1889	111.403	6.69333	15.5917
		47.4142	-51.1992	108.96	-126.544	0.44667	0.94667	-5.6224	159.249	15.9329	3.21
		5.78583	10.3329	40.3233	511.771	615.188	49.1633	-2.3194	-28.7512	32.8108	59.6729
		33.8963	-41.5721	9.18292	-17.2096	53.37	-6.90125	-20.5598	101.419	-3.1475	36.7437
		-3.52583	657.865	30.015	-24.3396	-11.5771	80.2588	23.774	46.6646	63.8362	-35.8208
		-4.70917	330.409	48.66	47.285	77.17	0.975	50.2086	68.2617	-37.7417	88.3917
		20.9196	-31.5738	42.6838	-56.1287	-8.6025	-33.6092	56.5306	-58.3333	59.3533	99.5362
		13.8812	559.017	-46.8229	-24.2971	49.9087	-19.9033	42.8799	-32.3396	43.2313	63.7238
		-2.41292	-44.5117	39.1908	-19.8354	28.8313	152.597	3.5902	24.8704	-19.3379	91.8029
		-16.6192	313.819	137.116	31.0817	107.682	347.449	15.2713	103.971	19.9179	31.6163
		-10.4738	527.081	9.15667	32.6838	25.5342	-60.07	5.6042	27.1133	201.079	16.2321
		7.24708	448.821	-68.0454	149.986	-8.67417	297.769	77.4028	-140.051	60.6092	8.01833
		57.6054	-24.3908	25.0533	30.555	46.8321	-61.2708	-22.4334	-17.4908	147.719	21.5333
		-25.4887	49.4204	44.6112	-19.0592	55.0442	49.1437	2.6434	-11.6	53.7446	47.6367
		-2.56333	705.292	49.2896	902.24	72.275	160.621	-18.6811	26.4013	26.5825	-4.71833
		3.73125	120.185	18.0917	-17.7954	-35.1425	533.587	12.4785	-122.21	3.04667	-46.125
		44.3633	11.4208	30.9175	-35.3837	18.2596	-19.145	59.3859	-38.0342	46.4796	-11.07
		-32.5629	-123.236	33.145	-4.70375	-9.95958	-30.4042	-19.9612	308.881	55.0033	291.439
		2.15042	723.423	5.63625	339.67	81.7125	-18.9325	7.2825	158.909	-40.1433	45.9513
		7.40792	-10.5887	18.095	213.013	188.506	252.113	17.39	21.6421	-48.0984	-1.18958
		10.0113	832.178	42.4129	130.197	117.763	-15.2233	56.6754	153.553	-29.187	-30.3742
		-5.92375	127.89	61.645	198.817	228.478	80.6063	-2.5566	340.172	-33.4092	-42.3429
		6.85542	-1.42917	21.0433	574.072	2.76917	70.0346	8.8468	908.567	-11.4562	-27.4887
		-5.375	64.6871	81.9321	358.853	-23.9742	490.154	12.7962	-42.9387	-62.1843	16.8867
		416.592	51.6404	95.9608	177.081	3.16667	99.2229	27.7456	-12.1504	-18.3263	-1.78208
		-45.1054	166.157	-91.3108	298.056	40.8167	686.863	21.9295	-18.0293	-50.3179	-8.27801
		-135.523	56.1196	-1.93167	479.245	98.9321	211.601	16.8531	-41.7493		-2.0824
		-25.2075	130.457	23.6675	1007.44	91.5396	61.4729	9.4687	-71.8914		-3.98342
		4.64292	141.386	61.9533	1377.93	9.37167	41.7283	23.4412
		9.08292		-42.3279	238.137	41.4979	167.549	11.0526
		29.0133		6.61167	196.805	-43.2842	32.5938	-10.3598
		42.3354		27.4937		18.2313	104.161	-0.21535
				10.7715		30.1829	28.4233
						60.3483	19.3804
						43.9946	266.611
						101.194	113.825
						180.119	1250.05
						145.492	37.1233
						2.94042	56.5817
						-88.9988	29.8533
						17.2	943.706
						-22.565	156.979
						-9.03	194.585
						-23.9464	-15.6054
						19.8129	199.235
						20.9413	148.423
						-67.3658	-37.7121
						3.2725	203.707
						21.4883	153.668
						106.159	140.934
						-123.42	190.969
						-18.2733	12.2413
						47.9	14.0246
						33.5546	-17.3425
						156.313	43.4062
						41.7525	-38.6792
						24.6767	9.27292
						3.1075	95.5379
						17.4029	-64.1762
						-108.776	4.48417
						41.5621	92.7075
						20.9383	-22.6767
						21.5396	-0.42333
						41.0708	-29.37
						56.4217	156.18
						-53.5571

## Sheet: Figure 7a
Figure 7a			GATC distance (bp)
			4
			4
			4
			4
			4
			4
			4
			4
			4
			4
			4
			4
			4
			4
			4
			4
			4
			4
			4
			4
			4
			4
			4
			4
			4
			4
			4
			4
			4
			4
			4
			4
			4
			4
			4
			4
			4
			4
			4
			4
			4
			4
			4
			4
			4
			4
			4
			4
			4
			4
			4
			4
			4
			4
			4
			4
			4
			4
			4
			4
			4
			4
			5
			5
			5
			5
			5
			5
			5
			5
			5
			5
			5
			5
			5
			5
			5
			5
			5
			5
			5
			5
			5
			5
			5
			5
			5
			5
			5
			5
			5
			5
			5
			5
			5
			5
			5
			5
			5
			5
			5
			5
			5
			5
			5
			5
			5
			5
			5
			5
			5
			5
			5
			5
			5
			5
			5
			5
			5
			5
			5
			5
			5
			5
			5
			5
			5
			5
			5
			5
			5
			5
			5
			5
			5
			5
			5
			5
			5
			5
			5
			5
			5
			5
			5
			5
			5
			5
			5
			5
			5
			5
			5
			5
			5
			5
			5
			5
			5
			5
			5
			5
			5
			5
			5
			5
			5
			5
			5
			5
			6
			6
			6
			6
			6
			6
			6
			6
			6
			6
			6
			6
			6
			6
			6
			6
			6
			6
			6
			6
			6
			6
			6
			6
			6
			6
			6
			6
			6
			6
			6
			6
			6
			6
			6
			6
			6
			6
			6
			6
			6
			6
			6
			6
			6
			6
			6
			6
			6
			6
			6
			6
			6
			6
			6
			6
			6
			6
			6
			6
			6
			6
			6
			6
			6
			6
			6
			6
			6
			6
			6
			6
			6
			6
			6
			6
			6
			6
			6
			6
			6
			6
			6
			6
			6
			6
			6
			6
			6
			6
			6
			6
			6
			6
			6
			6
			6
			6
			6
			6
			6
			7
			7
			7
			7
			7
			7
			7
			7
			7
			7
			7
			7
			7
			7
			7
			7
			7
			7
			7
			7
			7
			7
			7
			7
			7
			7
			7
			7
			7
			7
			7
			7
			7
			7
			7
			7
			7
			7
			7
			7
			7
			7
			7
			7
			7
			7
			7
			7
			7
			7
			7
			7
			7
			7
			7
			7
			7
			7
			8
			8
			8
			8
			8
			8
			8
			8
			8
			8
			8
			8
			8
			8
			8
			8
			8
			8
			8
			8
			8
			8
			8
			8
			8
			8
			8
			8
			8
			8
			8
			8
			8
			8
			8
			8
			8
			8
			8
			8
			8
			8
			8
			8
			8
			8
			8
			8
			8
			8
			8
			8
			8
			8
			8
			8
			8
			8
			8
			8
			8
			9
			9
			9
			9
			9
			9
			9
			9
			9
			9
			9
			9
			9
			9
			9
			9
			9
			9
			9
			9
			9
			9
			9
			9
			9
			9
			9
			9
			9
			9
			9
			9
			9
			9
			9
			9
			9
			9
			9
			9
			9
			9
			9
			9
			9
			9
			9
			9
			9
			9
			9
			9
			9
			9
			9
			9
			9
			9
			9
			9
			9
			9
			9
			9
			9
			9
			9
			9
			9
			9
			9
			9
			9
			9
			9
			9
			9
			9
			9
			9
			9
			9
			9
			9
			9
			9
			9
			9
			9
			9
			9
			9
			9
			9
			9
			9
			9
			9
			9
			9
			9
			9
			9
			9
			9
			9
			9
			9
			9
			9
			9
			9
			9
			9
			9
			9
			9
			9
			9
			9
			9
			9
			9
			9
			9
			9
			9
			9
			9
			9
			9
			9
			9
			9
			9
			9
			9
			9
			9
			9
			9
			9
			9
			9
			9
			9
			9
			9
			9
			9
			9
			10
			10
			10
			10
			10
			10
			10
			10
			10
			10
			10
			10
			10
			10
			10
			10
			10
			10
			10
			10
			10
			10
			10
			10
			10
			10
			10
			10
			10
			10
			10
			10
			10
			10
			10
			10
			10
			10
			10
			10
			10
			10
			10
			10
			10
			10
			10
			10
			10
			10
			10
			10
			10
			10
			10
			10
			10
			10
			10
			10
			10
			10
			10
			10
			10
			10
			10
			10
			10
			10
			10
			10
			10
			10
			10
			10
			10
			10
			10
			10
			10
			10
			10
			10
			10
			10
			10
			10
			10
			10
			10
			10
			10
			10
			10
			10
			10
			10
			10
			10
			10
			10
			10
			10
			10
			10
			10
			10
			10
			10
			11
			11
			11
			11
			11
			11
			11
			11
			11
			11
			11
			11
			11
			11
			11
			11
			11
			11
			11
			11
			11
			11
			11
			11
			11
			11
			11
			11
			11
			11
			11
			11
			11
			11
			11
			11
			11
			11
			11
			11
			11
			11
			11
			11
			11
			11
			11
			11
			11
			11
			11
			11
			11
			11
			11
			11
			11
			11
			11
			11
			11
			11
			11
			11
			11
			11
			11
			11
			11
			11
			11
			11
			11
			11
			11
			11
			11
			11
			11
			11
			11
			11
			11
			11
			11
			11
			11
			11
			11
			11
			11
			11
			11
			12
			12
			12
			12
			12
			12
			12
			12
			12
			12
			12
			12
			12
			12
			12
			12
			12
			12
			12
			12
			12
			12
			12
			12
			12
			12
			12
			12
			12
			12
			12
			12
			12
			12
			12
			12
			12
			12
			12
			12
			12
			12
			12
			12
			12
			12
			12
			12
			12
			12
			12
			12
			12
			12
			12
			12
			12
			12
			12
			12
			12
			12
			12
			12
			12
			12
			12
			12
			12
			12
			12
			12
			12
			12
			12
			12
			12
			12
			12
			12
			12
			12
			12
			12
			12
			12
			12
			12
			12
			12
			12
			12
			12
			12
			12
			12
			12
			12
			12
			12
			12
			12
			12
			12
			12
			12
			12
			12
			12
			12
			12
			12
			12
			12
			12
			12
			12
			12
			12
			12
			12
			12
			12
			12
			12
			12
			12
			12
			13
			13
			13
			13
			13
			13
			13
			13
			13
			13
			13
			13
			13
			13
			13
			13
			13
			13
			13
			13
			13
			13
			13
			13
			13
			13
			13
			13
			13
			13
			13
			13
			13
			13
			13
			13
			13
			13
			13
			13
			13
			13
			13
			13
			13
			13
			13
			13
			13
			13
			13
			13
			13
			13
			13
			13
			13
			13
			13
			13
			13
			13
			13
			13
			13
			13
			13
			13
			13
			13
			13
			13
			13
			13
			13
			13
			13
			13
			13
			13
			13
			13
			13
			13
			13
			13
			14
			14
			14
			14
			14
			14
			14
			14
			14
			14
			14
			14
			14
			14
			14
			14
			14
			14
			14
			14
			14
			14
			14
			14
			14
			14
			14
			14
			14
			14
			14
			14
			14
			14
			14
			14
			14
			14
			14
			14
			14
			14
			14
			14
			14
			14
			14
			14
			14
			14
			14
			14
			14
			14
			14
			14
			14
			14
			14
			14
			14
			14
			14
			14
			14
			14
			14
			14
			14
			14
			14
			14
			14
			14
			14
			14
			15
			15
			15
			15
			15
			15
			15
			15
			15
			15
			15
			15
			15
			15
			15
			15
			15
			15
			15
			15
			15
			15
			15
			15
			15
			15
			15
			15
			15
			15
			15
			15
			15
			15
			15
			15
			15
			15
			15
			15
			15
			15
			15
			15
			15
			15
			15
			15
			15
			15
			15
			15
			15
			15
			15
			15
			15
			15
			15
			15
			15
			15
			15
			15
			15
			15
			15
			15
			15
			15
			15
			15
			15
			15
			15
			15
			15
			15
			15
			15
			15
			15
			15
			15
			15
			15
			15
			15
			15
			15
			15
			15
			15
			15
			15
			15
			15
			15
			15
			15
			16
			16
			16
			16
			16
			16
			16
			16
			16
			16
			16
			16
			16
			16
			16
			16
			16
			16
			16
			16
			16
			16
			16
			16
			16
			16
			16
			16
			16
			16
			16
			16
			16
			16
			16
			16
			16
			16
			16
			16
			16
			16
			16
			16
			16
			16
			16
			16
			16
			16
			16
			16
			16
			16
			16
			16
			16
			16
			16
			16
			16
			16
			16
			16
			16
			16
			16
			16
			16
			16
			16
			16
			16
			16
			16
			16
			16
			16
			16
			17
			17
			17
			17
			17
			17
			17
			17
			17
			17
			17
			17
			17
			17
			17
			17
			17
			17
			17
			17
			17
			17
			17
			17
			17
			17
			17
			17
			17
			17
			17
			17
			17
			17
			17
			17
			17
			17
			17
			17
			17
			17
			17
			17
			17
			17
			17
			17
			17
			17
			17
			17
			17
			17
			17
			17
			17
			17
			17
			17
			17
			17
			17
			18
			18
			18
			18
			18
			18
			18
			18
			18
			18
			18
			18
			18
			18
			18
			18
			18
			18
			18
			18
			18
			18
			18
			18
			18
			18
			18
			18
			18
			18
			18
			18
			18
			18
			18
			18
			18
			18
			18
			18
			18
			18
			18
			18
			18
			18
			18
			18
			18
			18
			18
			18
			18
			18
			18
			18
			18
			18
			18
			18
			18
			18
			18
			18
			18
			18
			18
			18
			18
			18
			18
			18
			18
			18
			18
			18
			18
			18
			18
			18
			18
			18
			18
			18
			18
			18
			18
			18
			18
			18
			18
			18
			18
			18
			18
			18
			18
			18
			18
			18
			18
			18
			18
			18
			18
			18
			18
			18
			18
			18
			18
			18
			18
			18
			18
			18
			18
			18
			18
			18
			19
			19
			19
			19
			19
			19
			19
			19
			19
			19
			19
			19
			19
			19
			19
			19
			19
			19
			19
			19
			19
			19
			19
			19
			19
			19
			19
			19
			19
			19
			19
			19
			19
			19
			19
			19
			19
			19
			19
			19
			19
			19
			19
			19
			19
			19
			19
			19
			19
			19
			19
			19
			19
			19
			19
			19
			19
			19
			19
			19
			19
			19
			19
			19
			19
			19
			19
			19
			19
			19
			19
			19
			19
			19
			19
			19
			19
			19
			19
			19
			19
			19
			19
			19
			19
			19
			19
			19
			19
			19
			19
			19
			19
			19
			19
			19
			19
			19
			19
			19
			19
			19
			19
			19
			19
			19
			19
			19
			19
			19
			19
			20
			20
			20
			20
			20
			20
			20
			20
			20
			20
			20
			20
			20
			20
			20
			20
			20
			20
			20
			20
			20
			20
			20
			20
			20
			20
			20
			20
			20
			20
			20
			20
			20
			20
			20
			20
			20
			20
			20
			20
			20
			20
			20
			20
			20
			20
			20
			20
			20
			20
			20
			20
			20
			20
			20
			20
			20
			20
			20
			20
			20
			20
			20
			20
			20
			20
			20
			20
			20
			20
			20
			20
			20
			20
			20
			20
			20
			20
			20
			20
			20
			21
			21
			21
			21
			21
			21
			21
			21
			21
			21
			21
			21
			21
			21
			21
			21
			21
			21
			21
			21
			21
			21
			21
			21
			21
			21
			21
			21
			21
			21
			21
			21
			21
			21
			21
			21
			21
			21
			21
			21
			21
			21
			21
			21
			21
			21
			21
			21
			21
			21
			21
			21
			21
			21
			21
			21
			21
			21
			21
			21
			21
			21
			21
			21
			21
			21
			21
			21
			21
			21
			21
			21
			21
			21
			21
			21
			21
			21
			21
			21
			21
			21
			21
			21
			21
			21
			21
			21
			21
			21
			21
			21
			21
			21
			21
			21
			21
			21
			21
			21
			21
			21
			21
			21
			21
			21
			21
			21
			21
			21
			21
			21
			21
			21
			21
			21
			21
			22
			22
			22
			22
			22
			22
			22
			22
			22
			22
			22
			22
			22
			22
			22
			22
			22
			22
			22
			22
			22
			22
			22
			22
			22
			22
			22
			22
			22
			22
			22
			22
			22
			22
			22
			22
			22
			22
			22
			22
			22
			22
			22
			22
			22
			22
			22
			22
			22
			22
			22
			22
			22
			22
			22
			22
			22
			22
			22
			22
			22
			22
			22
			22
			22
			22
			22
			22
			22
			22
			22
			23
			23
			23
			23
			23
			23
			23
			23
			23
			23
			23
			23
			23
			23
			23
			23
			23
			23
			23
			23
			23
			23
			23
			23
			23
			23
			23
			23
			23
			23
			23
			23
			23
			23
			23
			23
			23
			23
			23
			23
			23
			23
			23
			23
			23
			23
			23
			23
			23
			23
			23
			23
			23
			23
			23
			23
			23
			23
			23
			23
			23
			23
			24
			24
			24
			24
			24
			24
			24
			24
			24
			24
			24
			24
			24
			24
			24
			24
			24
			24
			24
			24
			24
			24
			24
			24
			24
			24
			24
			24
			24
			24
			24
			24
			24
			24
			24
			24
			24
			24
			24
			24
			24
			24
			24
			24
			24
			24
			24
			24
			24
			24
			24
			24
			24
			24
			24
			24
			24
			24
			24
			24
			24
			24
			24
			24
			24
			24
			24
			24
			24
			24
			24
			24
			24
			24
			24
			24
			24
			24
			24
			24
			24
			24
			24
			24
			24
			24
			24
			24
			24
			24
			24
			24
			24
			24
			24
			24
			24
			25
			25
			25
			25
			25
			25
			25
			25
			25
			25
			25
			25
			25
			25
			25
			25
			25
			25
			25
			25
			25
			25
			25
			25
			25
			25
			25
			25
			25
			25
			25
			25
			25
			25
			25
			25
			25
			25
			25
			25
			25
			25
			25
			25
			25
			25
			25
			25
			25
			25
			25
			25
			25
			25
			25
			25
			25
			25
			25
			25
			25
			25
			25
			25
[truncated: 16,423 more rows]

[truncated: 9 more sheets: Figure 7e, Supplementary Figure 1c, Supplementary Figure 1d, Supplementary Figure 2c, Supplementary Figure 3d, Supplementary Figure 4, Supplementary Figure 5b, Supplementary Figure 6a, Supplementary Figure 6b,c]
